# Supplementary material for: Upregulation of FOXM1 induces genomic instability in human epidermal keratinocytes
Source: Mol Cancer. 2010 Feb 26;9:45. doi: 10.1186/1476-4598-9-45 (PMC2907729; doi:10.1186/1476-4598-9-45)
Supplement: Additional file 1 — List of genes located within the LOH region of 6q25.1-6q25.3. [file 1476-4598-9-45-S1.XLS]

## Sheet: Supplemental Table 1
Supplemental Table 1: List of genes located within the LOH region of 6q25.1-6q25.3 (refer to Fig. 3F)
Homo sapiens Genome (Build 36.3)
Region: 149,761,596 to 160,783,097
Total genes in region: 113
Start	Stop	Gene Symbol	Orientation	Model Evidence	Cyto	Description
149680756	149774440	MAP3K7IP2	+	best RefSeq	6q25.1-q25.3	mitogen-activated protein kinase kinase kinase 7 interacting protein 2
149763188	149763875	SUMO4	+	best RefSeq	6q25	SMT3 suppressor of mif two 3 homolog 4 (S. cerevisiae)
149812571	149847723	ZC3H12D	-	best RefSeq	6q25.1	zinc finger CCCH-type containing 12D
149854088	149855141	LOC729496	-	best RefSeq	6q25.1	coiled-coil domain containing 59 pseudogene
149867324	149908864	PPIL4	-	best RefSeq	6q24-q25	peptidylprolyl isomerase (cyclophilin)-like 4
149929217	149953760	C6orf72	+	best RefSeq	6q25.1	chromosome 6 open reading frame 72
149955762	149957429	LOC645958	+	mRNA	6q25.1	hypothetical LOC645958
149957865	150001421	KATNA1	-	best RefSeq	6q25.1	katanin p60 (ATPase-containing) subunit A 1
150023744	150081085	LATS1	-	best RefSeq	6q24-q25.1	LATS, large tumor suppressor, homolog 1 (Drosophila)
150080520	150081725	LOC645967	+	mRNA	6q25.1	hypothetical LOC645967
150087150	150109381	NUP43	-	best RefSeq	6q25.1	nucleoporin 43kDa
150112658	150174249	PCMT1	+	best RefSeq	6q24-q25	protein-L-isoaspartate (D-aspartate) O-methyltransferase
150181625	150227173	LRP11	-	best RefSeq	6q25.1	low density lipoprotein receptor-related protein 11
150242791	150244401	LOC442267	+	protein	6q25.1	similar to T-complex protein 1 subunit eta (TCP-1-eta) (CCT-eta) (HIV-1 Nef-interacting protein)
150251294	150253790	RAET1E	-	best RefSeq	6q25.1	retinoic acid early transcript 1E
150272756	150273418	RAET1F	+	best RefSeq	6q24.1-q25.1	retinoic acid early transcript 1F pseudogene
150279707	150285907	RAET1G	-	best RefSeq	6q24.1-q25.1	retinoic acid early transcript 1G
150286358	150289152	LOC100129147	+	mRNA	6q25.1	hypothetical protein LOC100129147
150304829	150312064	ULBP2	+	best RefSeq	6q25	UL16 binding protein 2
150326836	150336539	ULBP1	+	best RefSeq	6q25	UL16 binding protein 1
150340566	150341597	LOC345829	+	best RefSeq	6q25.1	basic transcription factor 3, pseudogene 6
150362917	150367986	LOC646024	-	protein	6q25.1	similar to UL16 binding protein 1
150382959	150388361	RAET1L	-	best RefSeq	6q25.1	retinoic acid early transcript 1L
150388781	150396296	LOC100131886	+	protein	6q25.1	hypothetical LOC100131886
150405215	150406338	PHBP1	+	best RefSeq	6q25	prohibitin pseudogene 1
150427436	150431895	ULBP3	-	best RefSeq	6q25	UL16 binding protein 3
150505881	150613221	PPP1R14C	+	best RefSeq	6q24.3-q25.3	protein phosphatase 1, regulatory (inhibitor) subunit 14C
150689393	150689892	RNU4P1	-	best RefSeq	6q25.1	RNA, U4 small nuclear pseudogene 1 (U4/7)
150731721	150767457	IYD	+	best RefSeq	6q25.1	iodotyrosine deiodinase
150962692	151206492	PLEKHG1	+	best RefSeq	6q25.1	pleckstrin homology domain containing, family G (with RhoGef domain) member 1
151190454	151191449	LOC644850	+	best RefSeq	6q25.1	phosducin-like 3 pseudogene
151228384	151464716	MTHFD1L	+	best RefSeq	6q25.1	methylenetetrahydrofolate dehydrogenase (NADP+ dependent) 1-like
151297610	151298849	LOC644860	+	mRNA	6q25.1	similar to ADP-ribosylation factor-like protein 4A
151368389	151370114	LOC100131515	+	mRNA	6q25.1	similar to MSTP152
151458988	151462762	LOC646104	+	best RefSeq	6q25.1	60S ribosomal protein L32 pseudogene
151588352	151588841	LOC442270	-	mRNA	6q25.1	similar to 40S ribosomal protein S12
151603202	151719602	AKAP12	+	best RefSeq	6q24-q25	A kinase (PRKA) anchor protein (gravin) 12
151726943	151754370	ZBTB2	-	best RefSeq	6q25.1	zinc finger and BTB domain containing 2
151767682	151815009	RMND1	-	mRNA	6q25.1	required for meiotic nuclear division 1 homolog (S. cerevisiae)
151815115	151832925	C6orf211	+	best RefSeq	6q25.1	chromosome 6 open reading frame 211
151856920	151984021	C6orf97	+	best RefSeq	6q25.1	chromosome 6 open reading frame 97
152170379	152466099	ESR1	+	best RefSeq	6q25.1	estrogen receptor 1
152484515	153000227	SYNE1	-	best RefSeq	6q25	spectrin repeat containing, nuclear envelope 1
152529594	152532033	C6orf98	-	best RefSeq	6q25.1	chromosome 6 open reading frame 98
152909342	152909942	NANOGP11	+	best RefSeq	6q25	Nanog homeobox pseudogene 11
153060723	153087410	MYCT1	+	best RefSeq	6q25.2	myc target 1
153113626	153122593	VIP	+	best RefSeq	6q25	vasoactive intestinal peptide
153260064	153262136	LOC442271	+	protein	6q25.2	similar to tubulin, beta, 2
153333351	153345867	FBXO5	-	best RefSeq	6q25-q26	F-box protein 5
153345954	153352053	LOC729616	+	mRNA	6q25.2	hypothetical protein LOC729616
153351363	153365540	MTRF1L	-	best RefSeq	6q25-q26	mitochondrial translational release factor 1-like
153373719	153494082	RGS17	-	best RefSeq	6q25.3	regulator of G-protein signaling 17
153645061	153645586	LOC389435	-	best RefSeq	6q25.2	hCG21078
154301252	154336328	LOC729635	-	protein	6q25.2	hypothetical protein LOC729635
154402136	154609693	OPRM1	+	best RefSeq	6q24-q25	opioid receptor, mu 1
154517438	154719592	PIP3-E	-	best RefSeq	6q25.2	phosphoinositide-binding protein PIP3-E
154768125	154873445	CNKSR3	-	best RefSeq	6q25.2	CNKSR family member 3
154883034	154888380	LOC100128473	-	protein	6q25.2	hypothetical protein LOC100128473
154912343	154913068	LOC100129996	+	protein	6q25.2	hypothetical LOC100129996
154939118	154939921	LOC646269	+	mRNA	6q25.2	similar to 40S ribosomal protein S4, X isoform
155069475	155070624	LOC646274	+	protein	6q25.2	similar to stathmin-like 2
155096204	155196886	RBM16	+	best RefSeq	6q25.1-q25.3	RNA binding motif protein 16
155196171	155324305	LOC729436	+	mRNA	6q25.2	hypothetical protein LOC729436
155453115	155620549	TIAM2	+	best RefSeq	6q25.2	T-cell lymphoma invasion and metastasis 2
155620482	155677318	TFB1M	-	best RefSeq	6q25.1-q25.3	transcription factor B1, mitochondrial
155626839	155639374	CLDN20	+	best RefSeq	6q25	claudin 20
155758194	155818729	NOX3	-	best RefSeq	6q25.1-q26	NADPH oxidase 3
157140778	157572094	ARID1B	+	mRNA	6q25.1	AT rich interactive domain 1B (SWI1-like)
157632661	157665497	C6orf35	-	mRNA	6q25.3	chromosome 6 open reading frame 35
157639645	157641264	LOC729517	-	mRNA	6q25.3	similar to lactate dehydrogenase A-like 6B
157707005	157717318	LOC641708	-	protein	6q25.3	similar to steroid dehydrogenase homolog
157722545	158014965	ZDHHC14	+	best RefSeq	6q25.3	zinc finger, DHHC-type containing 14
157990592	157991232	LOC100128551	+	mRNA	6q25.3	hypothetical protein LOC100128551
158164282	158286097	SNX9	+	best RefSeq	6q25.1-q26	sorting nexin 9
158226134	158283638	LOC100128129	-	mRNA	6q25.3	hypothetical protein LOC100128129
158322907	158439556	SYNJ2	+	best RefSeq	6q25.3	synaptojanin 2
158450535	158509257	SERAC1	-	best RefSeq	6q25.3	serine active site containing 1
158511489	158533375	GTF2H5	+	best RefSeq	6q25.3	general transcription factor IIH, polypeptide 5
158578132	158591754	LOC153932	-	mRNA	6q25.3	signal recognition particle 72kD pseudogene
158653680	158852848	TULP4	+	best RefSeq	6q25-q26	tubby like protein 4
158856599	158857450	LOC727863	-	mRNA	6q25.3	similar to Calcyclin-binding protein (CacyBP) (hCacyBP) (Siah-interacting protein) (S100A6-binding protein)
158877456	158976455	TMEM181	+	best RefSeq	6q25.3	transmembrane protein 181
158977497	158985728	DYNLT1	-	best RefSeq	6q25.2-q25.3	dynein, light chain, Tctex-type 1
158991034	159105889	SYTL3	+	best RefSeq	6q25.3	synaptotagmin-like 3
159066760	159067823	LOC100131449	-	protein	6q25.3	hypothetical LOC100131449
159106764	159159247	EZR	-	best RefSeq	6q25.2-q26	ezrin
159107541	159108521	LOC100129652	+	mRNA	6q25.3	hypothetical protein LOC100129652
159139653	159141881	LOC100130544	-	mRNA	6q25.3	hypothetical protein LOC100130544
159182137	159198654	LOC202459	-	best RefSeq	6q25.3	similar to RIKEN cDNA 2310008M10
159210965	159251373	LOC100130967	+	mRNA	6q25.3	similar to hCG2044932
159257828	159263170	LOC442272	-	protein	6q25.3	similar to YKT6 v-SNARE protein
159318254	159341186	RSPH3	-	best RefSeq	6q25.3	radial spoke head 3 homolog (Chlamydomonas)
159376012	159386172	TAGAP	-	best RefSeq	6q25.3	T-cell activation GTPase activating protein
159405748	159407256	LOC727911	-	mRNA	6q25.3	hypothetical protein LOC727911
159510417	159613130	FNDC1	+	best RefSeq	6q25	fibronectin type III domain containing 1
159867010	159867595	LOC642738	-	mRNA	6q25.3	similar to 60S ribosomal protein L21
160020138	160034343	SOD2	-	best RefSeq	6q25.3	superoxide dismutase 2, mitochondrial
160051887	160055007	LOC100132803	-	protein	6q25.3	hypothetical LOC100132803
160068142	160097341	WTAP	+	best RefSeq	6q25-q27	Wilms tumor 1 associated protein
160068378	160069441	LOC100132279	+	mRNA	6q25.3	hypothetical protein LOC100132279
160101280	160103360	LOC100129518	-	mRNA	6q25.3	similar to hCG2029803
160102979	160120077	ACAT2	+	best RefSeq	6q25.3	acetyl-Coenzyme A acetyltransferase 2 (acetoacetyl Coenzyme A thiolase)
160119520	160130725	TCP1	-	best RefSeq	6q25.3-q26	t-complex 1
160121272	160121403	SNORA20	-	best RefSeq	6q25.3	small nucleolar RNA, H/ACA box 20
160126616	160126755	SNORA29	-	best RefSeq	6q25.3	small nucleolar RNA, H/ACA box 29
160131488	160139451	MRPL18	+	best RefSeq	6q25.3	mitochondrial ribosomal protein L18
160141291	160161725	PNLDC1	+	best RefSeq	6q25.3	poly(A)-specific ribonuclease (PARN)-like domain containing 1
160247964	160249098	MAS1	+	best RefSeq	6q25.3-q26	MAS1 oncogene
160310121	160447573	IGF2R	+	best RefSeq	6q26	insulin-like growth factor 2 receptor
160434143	160435938	LOC729603	+	best RefSeq	6q25.3	calcium binding protein P22 pseudogene
160462853	160499740	SLC22A1	+	best RefSeq	6q26	solute carrier family 22 (organic cation transporter), member 1
160557780	160599949	SLC22A2	-	best RefSeq	6q26	solute carrier family 22 (organic cation transporter), member 2
160689415	160796004	SLC22A3	+	best RefSeq	6q26-q27	solute carrier family 22 (extraneuronal monoamine transporter), member 3
